# Supplementary material for: CCR3 plays a role in murine age-related cognitive changes and T-cell infiltration into the brain
Source: Commun Biol. 2023 Mar 18;6:292. doi: 10.1038/s42003-023-04665-w (PMC10024715; doi:10.1038/s42003-023-04665-w)
Supplement: Supplementary file 3 — Supplementary Data [file 42003_2023_4665_MOESM3_ESM.xlsx]

## Sheet: Fig. 1a
	18								30								45								55								66
CCL2	0.9	1.1	0.9	1.1	1	1.1	0.9	1.1	1.5	1.2	1.2	1.3	1	1.2	1	1.5	1	1.3	1.4	1.3	1.2	1.6	1.7	1.2	1.5	1.3	1.3	1.4	1.1	1.7	1.6	1.5	1.6	1.4	1.4	1.3	1.2	1.6	1.5	1.5
CCL5	0.7	0.8	0.8	1.2	1.2	0.7	1.6	0.9	1.1	0.7	1	1.7	1.5	0.7	0.5	0.5	1.3	1.5	1.2	0.6	0.5	0.6	0.6	0.8	0.9	0.9	1.2	1.3	1.2	0.6	1	0.9	1.3	1.2	1	1.3		0.9	0.6	1.1
CCL7	1	1.2	0.8	0.9	1.1	1	0.8	1.3	1.6	1	1.2	1.5	0.9	1.3	1	1.6	1.3	1.9	5.5*	1.5	1.4	1.3	2.1	1.2	1.4	1	1.5	1.6	1.1	1.5	1.4	2.5	1.5	1.6	2.1	1.7	1.8	3	1.8	2.3
CCL11	1.1	0.7	1	1.1	0.9	1	0.9	1.3	1	1	1.6	1.1	1	1.2	1.3	1.5	1.6	1.2	1.5	1.1	1.3	3	1.3	1.7	1.8	1.4	1.9	1.4	1.7	2.4	1.7	1.6	1.6	1.6	1.4	2	2	1.9	1.9	1.9
CCL13	1.1	1.1	0.9	1	1	0.9	0.8	1.2	1.6	1.2	1.4	1.2	1.2	1	0.9	1.1	1.3	1.5	1.7	1.1	1.1	1.6	1.4	1.2	1.3	1.5	1.4	1.6	1.1	1	1.2	1.2	1.9	2	1.7	1.6	1.6	1.7	1.7	2.3
CCL15	1.2	1	1	0.8	1	0.7	1.1	1	1	1.1	0.9	1	0.9	1	1.6	1.6	0.8	0.9	1.5	1.4	0.7	1.1	1.3	1.4	1.6	1.6	1.7	1.1	1.6	1	1.3	1.3	1	1.2	1.5	0.9	1.1	1.6	1.6	1.4
CCL24	0.8	0.9	0.9	1.1	0.7	1.3	1	1.3	1.5	1.5	1.7	1.1	0.9	1	1.7	2.1	1.4	1.2	1.3	1.4	1.3	2.7	2.2	1.5	2.6	1.5	1.7	1.4	0.9	2.4	0.8	1.5	1.4	1.2	1	1	2.9	2.1	1.3	1.1
CCL26	0.6	0.7	0.9	1.7	0.7	0.7	1.5	1.1	2.1	2.7	0.8	0.9	0.8	0.8	0.6	0.7	1.3	0.9	0.9	0.7	0.8	1	0.7	0.8	0.8	0.9	0.9	0.9	1	0.8	0.7	0.7	0.8	0.8	0.9	0.9	0.6	1.2	0.7	0.9
CCL28	0.9	0.8	0.9	1.3	1.1	1.1	0.9	1	0.9	1	1.1	1.2	1	1.1	1	1.2	1.1	1.5	1	1	1.3	1.8	1.1	1.2	1.5	1.7	1.4	1.1	1.3	1.4	1.6	1.3	1.5	1.5	1.5	1.5	1.8	1.6	2.3	1.3

## Sheet: Fig. 1c
Mouse ID	Veh	CCL11	CCL11 AKST4290	Veh AKST4290
1077	59.6586
1079	65.5414
1081	31.7253
1083	66.8504
1085	73.9296
1087	49.8359
1088	78.3653
1090	69.7737
1093	75.6749
1097	58.5421
1099	55.5889
1103	94.2087
1105	64.0215
1107		47.364
1109		29.0387
1111		60.1251
1113		58.2977
1115		49.2121
1117		42.9011
1119		45.8767
1121		35.0974
1123		42.8257
1125		65.1914
1127		61.8626
1129		51.1368
1131		30.9028
1133		37.7989
1135		79.3835
1108			33.9747
1110			58.1014
1112			53.4504
1114			61.9911
1116			59.5639
1118			28.619
1120			54.2306
1122			74.515
1124			56.8101
1126			74.1174
1128			56.8965
1130			89.4118
1132			31.322
1134			71.1117
1136			65.7569
1078				38.2214
1080				57.8566
1082				36.4623
1086				50.7719
1089				64.7904
1091				57.0783
1092				60.6422
1094				60.5481
1096				51.3915
1098				79.8072
1100				46.9142
1102				34.1607
1104				40.6533
1106				65.4627

## Sheet: Fig. 1d
Trial	Veh															CCL11 AKST4290															CCL11															Veh AKST4290
1	66	90	90	90	90	90	90	90	58	90	90	90	90			90	90	89	90	31	90	90	84	90	90	90	47	90	90	90	57	90	90	90	90	90	90	90	90	46	90	90	90	90	90	90	90	90	90
2	76	90	30	90	90	90	90	90	38	90	90	62	90			90	90	84	90	90	90	89	65	59	90	90	61	90	90	90	39	90	86	90	90	90	90	90	58	24	90	90	90	90	89	69	57	90	90
3	41	90	90	90	90	90	90	66	29	90	90	34	90			90	90	75	90	90	90	87	89	83	90	90	88	90	90	90	90	90	75	90	90	90	90	90	54	19	90	46	90	90	90	28	54	90	90
4	90	90	20	90	90	90	90	46	90	90	90	90	90			90	90	80	90	36	37	66	38	89	89	90	76	90	90	90	90	90	90	90	90	90	90	67	90	63	90	90	90	90	82	47	15	90	46
5	33	64	23	62	90	69	90	59	66	90	90	90	90			90	90	62	87	89	40	61	89	22	37	90	42	38	90	90	90	90	90	90	90	90	6	89	90	35	90	71	90	90	47	89	28	90	38
6	90	90	90	70	74	90	55	90	90	62	90	90	90			90	51	90	89	11	44	90	90	53	90	90	64	90	89	90	90	90	90	90	25	90	58	90	28	90	90	36	90	90	90	45	89	90	90
7	90	90	90	45	89	89	90	90	82	20	90	89	90			90	89	90	66	66	90	90	28	14	90	90	86	59	90	90	90	62	90	90	90	90	87	90	43	78	63	90	90	90	90	53	18	44	90
8	36	90	90	23	32	90	90	90	33	25	22	90	90			90	54	70	16	16	82	90	62	15	42	90	90	18	90	29	90	51	69	90	90	90	30	75	78	90	24	39	44	90	90	15	30	24	90
9	76	40	90	24	10	90	90	90	62	90	25	90	89			80	38	89	34	21	67	89	90	13	20	70	90	90	74	45	90	13	90	90	83	90	37	33	37	89	20	67	67	76	18	15	13	15	90
10	17	21	90	30	25	29	67	90	14	47	22	90	90			55	61	90	90	20	18	62	26	59	36	57	59	55	90	90	90	44	90	90	27	90	29	39	36	89	15	25	42	84	25	20	14	17	90
11	42	35	90	43	27	58	55	90	40	44	79	90	90			90	70	90	90	90	30	14	26	60	90	90	90	90	90	90	90	90	90	90	59	90	90	90	8	57	90	90	56	90	90	25	14	28	90
12	89	90	90	19	14	16	67	21	30	34	90	90	89			53	16	36	38	90	81	14	89	90	37	89	52	90	90	89	90	89	90	90	36	90	90	90	37	90	90	63	41	46	42	5	20	24	89
13	90	24	41	54	16	36	66	42	42	26	32	90	35			72	13	45	90	90	64	7	59	27	31	46	86	90	90	16	90	19	90	26	38	90	33	90	55	37	53	30	68	90	62	32	15	17	90
14	50	8	23	18	23	15	27	29	17	17	18	90	79			32	27	88	85	30	15	11	29	26	27	60	22	90	90	62	90	36	90	42	59	90	35	80	90	21	30	20	90	90	69	15	63	13	89
15	58	25	69	15	53	35	26	54	5	15	13	90	45			25	37	59	17	72	17	44	29	24	31	57	90	90	56	48	56	15	90	17	54	90	90	27	26	19	23	29	31	45	19	6	30	36	70
16	82	90	31	17	34	90	90	90	71	39	90	47	40			89	66	51	26	90	59	89	89	47	26	85	49	90	31	67	56	37	90	90	90	90	53	90	90	89	87	53	89	42	84	43	32	90	12
17	32	78	41	17	11	47	59	89	20	32	30	18	23			27	90	45	30	38	28	45	41	16	90	71	66	90	27	37	88	26	49	54	28	89	15	54	90	34	35	44	28	90	39	7	51	89	18
18	21	83	89	52	63	34	45	63	17	26	12	34	80			24	80	30	38	14	17	17	27	59	87	66	32	54	55	54	63	25	48	90	90	90	10	44	89	70	27	36	71	52	58	36	57	12	9
19	15	43	43	15	32	18	28	9	10	25	21	22	30			27	90	40	28	20	55	27	42	33	18	51	31	62	15	26	89	22	55	90	90	34	9	55	90	29	67	33	45	48	90	39	15	30	5
20	30	17	40	20	20	10	39	9	11	10	90	60	89			27	42	12	19	14	57	50	43	10	44	25	12	32	49	52	89	17	25	90	89	60	9	14	83	64	16	31	16	59	23	13	90	12	4
[truncated: 10 more columns]

## Sheet: Fig. 1e
Mouse ID	Veh	CCL11	CCL11 AKST4290	Veh AKST4290
1077	22
1079	47.6667
1081	57.3333
1083	29
1085	38.3333
1087	20.6667
1088	37.3333
1090	27
1093	12.6667
1097	20.3333
1099	41
1103	38.6667
1105	66.3333
1078				29.3333
1080				54
1082				18
1086				6
1089				8
1091				39.6667
1092				25.6667
1094				16.3333
1096				61
1098				25.6667
1100				31.6667
1102				27.3333
1104				28
1106				25.3333
1107		80.3333
1109		21.3333
1111		42.6667
1113		90
1115		89.6667
1117		61.3333
1119		9.33333
1121		37.6667
1123		87.3333
1125		54.3333
1127		36.6667
1129		33.3333
1131		44
1133		53
1135		57
1108			26
1110			70.6667
1112			27.3333
1114			28.3333
1116			16
1118			43
1120			31.3333
1122			37.3333
1124			34
1126			49.6667
1128			47.3333
1130			25
1132			49.3333
1134			39.6667
1136			44

## Sheet: Fig. 1f
Trial	Vehicle															AKST4290
1	90	90	90	90	90	90	90	90	90	90	90	90	90	90	90*	90	90	90	90	90	90	90	90	49	90	90	90*	90	90	90
2	90	90	90	90	90	90	90	90	90	90	90	90	90	90	90*	90	90	79	90	90	90	90	90	90	90	90	90*	90	90	90
3	90	90	56	90	90	60	90	90	90	48	90	90	89	25	90*	90	90	90	90	90	90	67	90	90	90	90	90*	89	90	67
4	90	90	90	90	90	90	90	90	90	90	90	90	90	30	90*	90	90	90	90	80	90	90	90	79	90	90	90*	90	90	90
5	120	93	120	120	120	120	120	120	120	92	120	120	120	120	120*	120	120	120	120	120	120	120	120	110	120	99	120*	120	120	120
6	120	120	120	120	87	120	120	120	120	112	120	120	120	120	120*	120	69	120	120	120	120	53	120	49	120	120	120*	120	120	120
7	120	120	55	120	85	120	120	120	120	46	120	120	113	120	120*	104	94	120	120	89	120	98	120	119	120	120	120*	120	120	120
8	120	47	27	120	120	120	120	120	86	49	117	116	107	120	120*	120	49	120	120	120	44	77	120	33	120	110	120*	51	120	120
9	120	87	78	120	120	120	120	120	120	120	120	120	41	120	120*	120	120	120	39	114	120	89	120	120	120	111	120*	42	83	120
10	120	120	76	119	120	120	120	78	90	120	98	120	50	120	120*	120	120	120	106	119	120	66	65	40	105	59	120*	58	93	120
11	120	120	18	120	72	120	92	47	119	120	39	120	34	120	120*	120	72	120	85	120	105	90	47	40	120	28	120*	89	56	120
12	120	88	90	109	120	120	120	78	120	95	95	76	120	120	120*	101	85	83	87	56	30	57	48	120	120	25	120*	31	52	90
13	120	120	120	120	120	120	120	120	66	71	120	120	120	120	120*	33	119	120	120	119	120	65	120	120	120	120	120*	119	120	120
14	120	120	15	70	120	34	120	120	120	120	120	120	120	120	120*	56	78	120	120	120	41	65	120	50	120	120	120*	78	95	78
15	94	120	79	104	120	120	120	59	120	120	120	95	120	120	120*	119	91	35	120	120	19	19	120	120	119	120	120*	55	81	35
16	85	120	55	120	120	94	120	103	120	120	120	42	120	120	120*	73	74	51	120	120	28	43	78	120	61	120	119*	120	120	44

## Sheet: Fig. 1g
Veh	AKST4290
104.75	70.25
120	90.5
67.25	81.5
103.5	120
120	119.75
92	52
120	48
100.5	109.5
106.5	102.5
107.75	105
120	120
94.25
120	93
120	104
	69.25

## Sheet: Fig. 1h
Trials	Vehicle																	AKST4290
1	60	60	41.12	60	44.59	60	35.44	60	23.79	60	60	50.03	27.63	60	60	49.87	24.91	59.19	37	60	37.88	37.47	42.16	13.03	27.96	58.75	16.13	20.25	60
2	42.15	20.43	16.94	60	49.69	32.94	59.87	60	40.18	34.15	60	29.41	44.22	60	34.03	37.87	47.72	60	44.31	60	12.16	9.84	27.32	60	21.31	23.06	11.56	14.13	51.6
3	13.96	31.65	60	32.54	60	32.62	25.72	12.66	49.12	16.84	39	40.34	35.66	6.88	15.81	60	31.93	45.79	30.47	60	27.47	60	6.59	11.59	21.29	21.15	60	60	17.53
4	37.34	60	15.56	7.72	60	60	60	4.56	36.69	16.31	15.47	15.56	54.1	6.16	16.75	60	60	60	23.22	23.44	60	23.07	37.13	7.59	24.93	42	12.88	24.16	6.6
5	5.47	13.63	4.84	8.06	12.59	18	28.37	9.65	4.13	2.69	20.9	5.5	10.19	3.47	10.37	26.31	22.25	4.31	17.91	5.87	11.62	17.79	10.03	33.41	29.25	30.93	9.03	40.28	6.94
6	40.87	60	10.06	60	60	23.4	60	29.59	7.78	30.69	4.56	6.93	7.47	48.9	54.1	30.16	22.5	12.07	10.63	7.75	7.91	14.63	36.37	17.54	4.5	26.59	16.25	6.22	60
7	28.22	4.9	13.19	30.62	50.72	4	10.12	57.85	48.68	21.12	45.75	15.06	31.31	20.78	25.87	24.97	25.19	60	8.69	11.59	13.31	60	26.56	14.68	7.91	5.69	5.82	26.35	14.5
8	26.19	24.06	10.47	32.06	24.53	11	15.56	4.31	54.04	8.65	11.72	60	21.79	12.31	60	60	60	22.65	13.81	56.65	38	24.16	12.5	4.65	20.56	29.79	7.75	9.22	30.43
9	13.32	39.81	60	15.53	43.09	11.56	19.54	30.06	25.06	60	18.37	30.75	21.28	60	28.16	33.87	5.19	7.22	32.25	19.88	13.22	17.25	7.19	27.32	23.06	11.91	19.59	16.41	14.35
10	5.72	60	4.63	60	24.34	3.69	21.78	17.84	4	41.6	24.81	3.25	5.53	54.41	56.19	11.75	3.62	39	34.35	5.75	19.06	4.56	2.87	3.69	24.25	30.59	5.41	55.78	2.75

## Sheet: Fig. 1i
Veh	AKST4290
22.864	28.188
37.754	19.946
19.67	20.324
39.642	18.3
40.536	24.12
10.73	17.098
25.4	13.576
27.93	16.056
27.912	20.914
32.412	10.964
21.042	22.796
23.198	24.406
17.476
39.28
44.864
32.15
23.3

## Sheet: Fig. 1j
Veh	AKST4290
41.3333	43
55	52.6667
56	60.6667
44.3333	45.3333
38.3333	64
43.6667	66.3333
39.3333	57
35	49.3333
57	56
54.3333	53.3333
60.6667	47.6667
37.3333	43
50.6667	63
34.6667	39.3333
42	36.6667
28	37.6667
49	57.3333
37.6667	49
22.6667	29.6667
34	50.6667
65.6667	53.3333
56.3333	41.6667
37	62.3333
13.6667
32
40.3333

## Sheet: Fig. 1k
Veh	AKST4290
66	52
76	74
84	99
71	65
49	81
55	98
53	72
44	70
85	90
70	70
94	42
52	54
72	106
47	55
49	88
35	54
71	52
51	51
24	76
45	78
96	56
72	64
51	82
25	57
45	88
57

[truncated: 11 more sheets: Fig. 2c, Fig. 2e, Fig. 2f, Fig. 2g, Fig. 3b, Fig. 3d, Fig. 3f, Fig. 5a, Fig. 5b, Fig. 5d, Fig. 5f]
